# Supplementary material for: Waterlogging affects plant morphology and the expression of key genes in tef (Eragrostis tef)
Source: Plant Direct. 2018 Apr 25;2(4):e00056. doi: 10.1002/pld3.56 (PMC6508588; doi:10.1002/pld3.56)
Supplement: Supplementary file 2 [file PLD3-2-e00056-s002.xlsx]

## Sheet: Q-ShootDW
	waterlogging	66 plants		mg		mg	mg
	Plant	Day 0	Day 2	Day 4	Day 7	Day 9	Day 11	Day 16	Day 24
	which plants were killed	none	5,8,27,28	10,16,26,29	7,11,32,33	2,6,19,30	3,14,18,21	1,9,20,24	4,12,13,15,17,22,23,25,31
	5		0.49
	8		0.22
	27		0.56
	28		0.28
	10			0.43
	16			0.34
	26			0.63
	29			0.8
	7				1.23
	11				1.19
	32				1.38
	33				1.79
	2					2.73
	6					1.24
	19					3.04
	30					2.33
	3						1.99
	14						2.59
	18						2.69
	21						2.92
	1							4.21
	9							6.54
	20							11.88
	24							13.71
	4								29.21
	12								37.6
	13								28.62
	15								28.3
	17								91.36
	22								23.33
	23								50.3
	25								32.2
	31								42.72
		mean	0.3875	0.55	1.3975	2.335	2.5475	9.085	40.4044
		std dev s	0.163172	0.206074	0.27415	0.785727	0.396516	4.45142	20.8482			boldface are the plants taken for cross section
	control	none	40,48,55,58	36,47,51,66	38,49,53,60	39,45,62,65	37,44,54,56	35,42,52,59	34,41,43,46,50,57,61,63,64
	Plant	Day 0	Day 2	Day 4	Day 7	Day 9	Day 11	Day 16	Day 24			0	2	4	7	9	11	16	24
	40		0.37								waterlogging		0.3875	0.55	1.3975	2.335	2.5475	9.085	40.4
	48		0.52								control		0.4525	0.605	1.635	2.4475	4.3375	43.7875	82.6
	55		0.6
	58		0.32
	36			0.63
	47			0.46
	51			0.52
	66			0.81
	38				1.75
	49				2.34
	53				1.13
	60				1.32
	39					3.96
	45					2.83
	62					0.77
	65					2.23
	37						3.23
	44						4.62
	54						6
	56						3.5
	35							17.52
	42							25.85
	52							118.13
	59							13.65
	34								170.93
	41								83.07
	43								118.13
	46								125.27
	50								58.86
	57								51.62
	61								41.75
	63								41.75
	64								66.11
									68.47
		mean	0.4525	0.605	1.635	2.4475	4.3375	43.7875	82.596
		std dev s	0.129968	0.153731	0.536812	1.32857	1.26117	49.8224	44.716

## Sheet: Q-Root
	waterlogging	66 plants				mg	mg	mg	mg
	Plant	Day 0	Day 2	Day 4	Day 7	Day 9	Day 11	Day 16	24
	which plants were killed	none	5,8,27,28	10,16,26,29	7,11,32,33	2,6,19,30	3,14,18,21	1,9,20,24	4,12,13,15,17,22,23,25,31
	5		0.85
	8
	27		0.71
	28		0.22
	10			0.01
	16			0.07
	26			0.32
Bold plant taken for root cross-section	29
	7				0.49
	11				0.34
	32
	33				0.48
	2					0.66
	6					0.41
	19									0	2	4	7	9	11	16	24
	30					0.58			waterlogging		0.593333	0.133333	0.436667	0.55	0.596667	1.33667	10.7875
									control	0	1.13333	0.276667	0.433333	0.68	0.406667	3.35667	24.8725
	3						0.5
	14						0.63		water logging std
	18						0.66		control std	0
	21
	1							0.76
	9							1.34
	20
	24							1.91
	4								6.88
	12								11.06
	13
	15								7.9
	17								24.31
	22								9
	23								6.7
	25								10.35
	31								10.1
	mean		0.593333	0.133333	0.436667	0.55	0.596667	1.33667	10.7875
	standarad dev	0	0.330807	0.164418	0.083865	0.127671	0.085049	0.575007	5.69593
		none	40,48,55,58	36,47,51,66	38,49,53,60	39,45,62,65	37,44,54,56	35,42,52,59	34,41,43,46,50,57,61,63,64			boldface are the ones taken for cross section
	Plant	Day 0	Day 2	Day 4	Day 7	Day 9	Day 11	Day 16	24
	40		1.03
	48		1.05
	55		1.32
	58
	36			0.27
	47			0.23
	51			0.33
	66
	38				0.57
	49
	53				0.38
	60				0.35
	39					0.99
	45
	62					0.43
	65					0.62
	37
	44						0.37
	54						0.46
	56						0.39
	35							6.51
	42
	52							0.53
	59							3.03
	34
	41								25.58
	43								34.41
	46								38.68
	50								26.51
	57								13.58
	61								12.64
	63								24.67
	64								22.91
	average		1.13333	0.276667	0.433333	0.68	0.406667	3.35667	24.8725
	standard deviation	0	0.161967	0.0503322	0.119304	0.284781	0.0472582	3.00335	8.99079
									red = difference significant with Mann-Whitney exact test

## Sheet: Q-ShooLen
		Height
	Plant	Day 0	Day 2	Day 4	Day 7	Day 9	Day 11	Day 16	Day 24
Waterlogged	1	2.1	2.8	3.5	5.7	6.9	7.4	NA	NA
	2	1.9	3	3.6	8	NA	NA	NA	NA
	3	2.3	3	3.3	6.5	7.8	NA	NA	NA
	4	2.3	3	3.6	7.3	9.1	11.1	18.4	32.2
	5	2.6	NA	NA	NA	NA	NA	NA	NA
	6	2.7	2.5	3.2	5.4	NA	NA	NA	NA
	7	2.7	3	3.9	NA	NA	NA	NA	NA
	8	1.7	NA	NA	NA	NA	NA	NA	NA
	9	2.3	2.7	3.5	7	8.6	12.8	NA	NA
	10	2	2.3	3.1	NA	NA	NA	NA	NA
	11	1.8	2.5	3	NA	NA	NA	NA	NA
	12	1.5	2	3.8	5.9	7.6	10.6	19.3	34.8
	13	2.1	2.6	3.5	6.5	8.9	11.8	18.4	31.5
	14	2	2.7	3.5	6.8	8.9	NA	NA	NA
	15	2.9	3.2	4	8	10.3	13.1	19.5	33.1
	16	1.7	2.3	3.1	NA	NA	NA	NA	NA
	17	1.5	2	2.7	5.6	7.6	11.2	22.3	51.8		0	2	4	7	9	11	16	24
	18	2.1	2.5	3.3	6.3	7.7	NA	NA	NA	waterlogging	2.12121	2.68621	3.48621	6.88571	8.63529	12.1154	18.6778	35.8111
	19	2.5	3.3	3.8	8.3	NA	NA	NA	NA	control	2.06667	2.56552	3.24483	6	7.81765	10.3917	23.1667	46.5556
	20	2.2	3	3.8	8.6	10.8	15.3	NA	NA
	21	2.4	3	3.5	7.4	8.8	NA	NA	NA
	22	1.6	1.9	2.9	5.7	6.5	15.2	14.3	27.3
	23	1.9	2.8	3.6	8	10.4	14.1	21	40.5
	24	2.2	2.6	3.5	7.6	11.1	15.6	NA	NA
	25	1.8	2.1	3.1	5.7	7.3	7.7	15.8	32.5
	26	1.9	2.9	3.8	NA	NA	NA	NA	NA
	27	2.5	NA	NA	NA	NA	NA	NA	NA
	28	1.9	NA	NA	NA	NA	NA	NA	NA
	29	2.3	2.8	4	NA	NA	NA	NA	NA
	30	2.2	2.9	3.7	7.4	NA	NA	NA	NA
	31	2	2.7	3.3	6.9	8.5	11.6	19.1	38.6
	32	1.7	2.4	3.4	NA	NA	NA	NA	NA
	33	2.7	3.4	4.1	NA	NA	NA	NA	NA
	waterlogging	2.12121	2.68621	3.48621	6.88571	8.63529	12.1154	18.6778	35.8111
	std dev s	0.369761	0.390717	0.348183	0.989589	1.37202	2.63687	2.43299	7.1485
	which plants were killed		5,8,27,28	10,16,26,29	7,11,32,33	2,6,19,30	3,14,18,21	1,9,20,24	4,12,13,15,17,22,23,25,31
		Day 0	Day 2	Day 4	Day 7	Day 9	Day 11	Day 16	Day 24
Control	34	2.1	2.9	3.8	7.1	9.4	14.5	33	57
	35	1.9	2.4	3.1	5.9	8.1	9.4	NA	NA
	36	2.2	2.5	3.2	NA	NA	NA	NA	NA
	37	2.1	2.5	3.2	4	7.4	NA	NA	NA
	38	1.9	2.9	3.5	NA	NA	NA	NA	NA
	39	1.9	3.3	3.8	9.6	NA	NA	NA	NA
	40	2	NA	NA	NA	NA	NA	NA	NA
	41	1.5	1.8	3.5	4.5	5.5	7.7	18.8	48.7
	42	2.1	2.9	3.6	7.8	9.6	14.7	NA	NA
	43	1.7	2	2.7	5.6	6.9	11.6	25.8	52.3
	44	2.1	3.8	3.5	7.3	8.9	NA	NA	NA
	45	2.1	2.8	3.6	7.5	NA	NA	NA	NA
	46	2.1	2.3	3	5.6	7.7	12.1	26.5	52.6
	47	1.7	2	2.7	NA	NA	NA	NA	NA
	48	2.4	NA	NA	NA	NA	NA	NA	NA
	49	2.3	3	4	NA	NA	NA	NA	NA
	50	2.3	2.8	3.7	6.2	8.7	9.5	21.1	40.9
	51	2	2.4	3.1	NA	NA	NA	NA	NA
	52	1.7	2	2.4	3.2	4.8	5.5	NA	NA
	53	2.1	2.8	3.2	NA	NA	NA	NA	NA
	54	2	2.3	3.1	5.7	7.5	NA	NA	NA
	55	2.9	NA	NA	NA	NA	NA	NA	NA
	56	2.1	2.6	3.2	5.6	8.4	NA	NA	NA
	57	1.9	2.3	3	5.2	7.4	8.2	20.2	39.4
	58	2	NA	NA	NA	NA	NA	NA	NA
	59	2.4	2.9	3.6	6.4	8.6	9.4	NA	NA
	60	2.2	2.5	3	NA	NA	NA	NA	NA
	61	1.8	2.1	2.3	5	6.2	NA	17.9	35.4
	62	1.1	1.8	2.2	3	NA	NA	NA	NA
	63	2.4	2.7	3.4	6.9	8.8	10.3	22.1	45.7
	64	2.5	3	3.6	7	9	11.8	23.1	47
	65	2.2	3	3.4	6.9	NA	NA	NA	NA
	66	2.5	2.1	3.7	NA	NA	NA	NA	NA
	avrage all	2.06667	2.56552	3.24483	6	7.81765	10.3917	23.1667	46.5556
	std dev s	0.327554	0.466963	0.458714	1.5729	1.35611	2.70604	4.68722	6.99806
		none	40,48,55,58	36,47,51,66	38,49,53,60	39,45,62,65	37,44,54,56	35,42,52,59	34,41,43,46,50,57,61,63,64

## Sheet: QunchoRLen
			Root lengh in CM
	waterlogging	66 plants
	Plant	Day 0	Day 2	Day 4	Day 7	Day 9	Day 11	Day 16	24
	which plants were killed	none	5,8,27,28	10,16,26,29	7,11,32,33	2,6,19,30	3,14,18,21	1,9,20,24	4,12,13,15,17,22,23,25,31
	5		1.6
	8		1.2
	27		1.5
	28		1.6
	10			1.9
	16			1.5
	26			2.2
	29			1.8
	7				2.3
	11				2
	32				1.7
	33				2.3
	2					3.1
	6					1.9
	19					2.7
	30					2.2
	3						2.2
	14						2.6
	18						2.8
	21						2.7
	1							2.6
	9							3.1
	20							4.7
	24							4.2
	4								9.3
	12								8.4
	13								7.7
	15								11.7
	17								11.2
	22								6.5
	23								9.5
	25								8.7
	31								9.2
		mean	1.475	1.85	2.075	2.475	2.575	3.65	9.13333
		std dev	0.189297	0.288675	0.287228	0.531507	0.262996	0.967815	1.61012
		none	40,48,55,58	36,47,51,66	38,49,53,60	39,45,62,65	37,44,54,56	35,42,52,59	34,41,43,46,50,57,61,63,64
	Plant	Day 0	Day 2	Day 4	Day 7	Day 9	Day 11	Day 16	24
	40		1.2
	48		1.6
	55		1.8
	58		2.2
	36			1.5
	47			1.4
	51			2.1
	66			1.8
	38				2.5
	49				1.9
	53				1.2
	60				1.9
	39					3
	45					1.7
	62					2						2	4	7	9	11	16	24
	65					2.1					waterlogging	1.475	1.85	2.075	2.475	2.575	3.65	9.13333
											control	1.7	1.7	1.875	2.2	1.825	6.4	11.2333
	37						2.1
	44						2.1
	54						1.6
	56						1.5
	35							8.9
	42							7.9
	52							1.5
	59							7.3
	34								15.8
	41								9.2
	43								13.5
	46								11
	50								10.6
	57								7.4
	61								8.5
	63								12.1
	64								13
		mean	1.7	1.7	1.875	2.2	1.825	6.4	11.2333
		std dev s	0.416333	0.316228	0.531507	0.559762	0.320156	3.33267	2.66036

## Sheet: Q-Leaves
	Plant	Number of Leaves
	Plant	Day 0	Day 2	Day 4	Day 7	Day 9	Day 11	Day 16	Day 24
Waterlogged	1	1	1	2	2	3	3	NA	NA
	2	1	1	2	2	NA	NA	NA	NA
	3	1	2	2	2	3	NA	NA	NA
	4	1	1	2	2	3	4	4	3
	5	1	NA	NA	NA	NA	NA	NA	NA
	6	1	1	2	2	NA	NA	NA	NA
	7	1	1	2	NA	NA	NA	NA	NA
	8	1	NA	NA	NA	NA	NA	NA	NA
	9	1	1	2	3	3	?	NA	NA
	10	1	1	2	NA	NA	NA	NA	NA
	11	1	1	2	NA	NA	NA	NA	NA
	12	1	1	2	2	3	3	4	4
	13	1	1	2	2	3	3	4
	14	1	1	2	2	3	NA	NA	NA
	15	1	1	2	2	3	3	4	?
	16	1	1	2	NA	NA	NA	NA	NA
	17	1	1	2	2	3	3	4	3
	18	1	1	2	2	3	NA	NA	NA
	19	1	2	2	3	NA	NA	NA	NA
	20	1	1	2	3	3	4	NA	NA
	21	1	1	2	2	3	NA	NA	NA
	22	1	1	2	3	3	4	4	4
	23	1	1	2	2	3	3	4	4			0	2	4	7	9	11	16	24
	24	1	1	2	3	3	4	NA	NA		waterlogging	1	1.06897	2	2.2381	3	3.33333	4	3.42857
	25	1	1	2	2	3	3	4	2		control	1	1.10345	2	2.28571	3	3.23077	4.22222	3.875
	26	1	NA	NA	NA	NA	NA	NA	NA
	27	1	NA	NA	NA	NA	NA	NA	NA
	28	1	1	2	NA	NA	NA	NA	NA
	29	1	1	2	NA	NA	NA	NA	NA
	30	1	1	2	2	NA	NA	NA	NA
	31	1	1	2	2	3	3	4	4
	32	1	1	2	NA	NA	NA	NA	NA
	33	1	1	2	NA	NA	NA	NA	NA
	average	1	1.06897	2	2.2381	3	3.33333	4	3.42857
	which plants were killed	none	5,8,27,28	10,16,26,29	7,11,32,33	2,6,19,30	3,14,18,21	1,9,20,24	4,12,13,15,17,22,23,25,31
	Plant	Day 0	Day 2	Day 4	Day 7	Day 9	Day 11	Day 16	Day 24
Control	34	1	1	2	3	3	4	5	?
	35	1	1	2	2	3	3	NA	NA
	36	1	1	2	NA	NA	NA	NA	NA
	37	1	1	2	2	3	NA	NA	NA
	38	1	1	2	NA	NA	NA	NA	NA
	39	1	2	2	3	NA	NA	NA	NA
	40	1	NA	NA	NA	NA	NA	NA	NA
	41	1	1	2	2	3	3	4	4
	42	1	1	2	3	3	4	NA	NA
	43	1	1	2	2	3	4	5	4
	44	1	1	2	3	3	NA	NA	NA
	45	1	1	2	3	NA	NA	NA	NA
	46	1	1	2	3	3	3	4	4
	47	1	1	2	NA	NA	NA	NA	NA
	48	1	NA	NA	NA	NA	NA	NA	NA
	49	1	2	2	NA	NA	NA	NA	NA
	50	1	1	2	2	3	3	4	4
	51	1	1	2	NA	NA	NA	NA	NA
	52	1	1	2	2	3	3	NA	NA
	53	1	1	2	NA	NA	NA	NA	NA
	54	1	1	2	2	3	NA	NA	NA
	55	1	NA	NA	NA	NA	NA	NA	NA
	56	1	1	2	2	3	NA	NA	NA
	57	1	1	2	2	3	3	4	3
	58	1	NA	NA	NA	NA	NA	NA	NA
	59	1	1	2	2	3	3	NA	NA
	60	1	2	2	NA	NA	NA	NA	NA
	61	1	1	2	2	3	3	4	4
	62	1	1	2	2	NA	NA	NA	NA
	63	1	1	2	2	3	3	4	4
	64	1	1	2	2	3	3	4	4
	65	1	1	2	2	NA	NA	NA	NA
	66	1	1	2	NA	NA	NA	NA	NA
	control avg.	1	1.10345	2	2.28571	3	3.23077	4.22222	3.875
		none	40,48,55,58	36,47,51,66	38,49,53,60	39,45,62,65	37,44,54,56	35,42,52,59	34,41,43,46,50,57,61,63,64
