# Supplementary material for: Waterlogging affects plant morphology and the expression of key genes in tef (Eragrostis tef)
Source: Plant Direct. 2018 Apr 25;2(4):e00056. doi: 10.1002/pld3.56 (PMC6508588; doi:10.1002/pld3.56)
Supplement: Supplementary file 3 [file PLD3-2-e00056-s003.xlsx]

## Sheet: TsedeyShootDW
	waterlogging	66 plants				mg	mg
	Plant	Day 0	Day 2	Day 4	Day 7	Day 9	Day 11	Day 16	Day 24
	which plants were killed	none	5,8,27,28	10,16,26,29	7,11,32,33	2,6,19,30	3,14,18,21	1,9,20,24	4,12,13,15,17,22,23,25,31
	5		0.34
	8		0.41
	27		0.44
	28		0.4
	10			0.57
	16			0.42							0	2	4	7	9	11	16	24
	26			0.57						waterlogging		0.3975	0.5625	1.2525	2.36	4.19	17.475	145.247
	29			0.69						control		0.295	0.57	1.09	2.6675	3.4975	14.8925	118.313
	7				0.84
	11				1.55
	32				1.79
	33				0.83
	2					2.63
	6					2.5
	19					1.78
	30					2.53
	3						2.49
	14						4.24
	18						4.91
	21						5.12
	1							12.67
	9							9.9
	20							24.41
	24							22.92
	4								92.5
	12								167.73
	13								108.55
	15								101.34
	17								91.09
	22								232.18
	23								210.02
	25								163.93
	31								139.88
		mean	0.3975	0.5625	1.2525	2.36	4.19	17.475	145.247
		std dev s	0.0419325	0.110567	0.49196	0.39064	1.19385	7.26202	51.9927
		none	40,48,55,58	36,47,51,66	38,49,53,60	39,45,62,65	37,44,54,56	35,42,52,59	34,41,43,46,50,57,61,63,64			boldface are the ones taken for cross section
	Plant	Day 0	Day 2	Day 4	Day 7	Day 9	Day 11	Day 16	Day 24
	40		0.43
	48		0.26
	55		0.23
	58		0.26
	36			0.67
	47			0.68
	51			0.48
	66			0.45
	38				0.84
	49				2
	53				0.46
	60				1.06
	39					3.03
	45					3.01
	62					2.06
	65					2.57
	37						2.45
	44						5.57
	54						3.12
	56						2.85
	35							31.51
	42							8.66
	52							10.59
	59							8.81
	34								164.36
	41								201.88
	43								189.64
	46								131.93
	50								173.13
	57								63.61
	61								19.16
	63								75.21
	64								45.9
		mean	0.295	0.57	1.09	2.6675	3.4975	14.8925	118.313
		std dev s	0.0911043	0.121929	0.655337	0.457265	1.40881	11.113	68.2888

## Sheet: T-RootDW
	waterlogging	66 plants
	Plant	Day 0	Day 2	Day 4	Day 7	Day 9	Day 11	Day 16	Day 24
	which plants were killed	none	5,8,27,28	10,16,26,29	7,11,32,33	2,6,19,30	3,14,18,21	1,9,20,24	4,12,13,15,17,22,23,25,31
	5		0.05
	8
	27		0.09
	28		0.18
	10			0.3
	16			0.09							0	2	4	7	9	11	16	24
	26			0.37						waterlogging		0.445	0.253333	0.373333	0.366667	0.88	3.10333	56.1114
	29									control		1.13333	0.223333	0.313333	0.193333	0.886667	3.85333	37.965
	7				0.37
	11				0.41
	32
	33				0.34
	2					0.44
	6					0.65
	19
	30					0.01
	3						0.79
	14						0.93
	18						0.92
	21
	1							2.36
	9							2.24
	20							na
	24							4.71
	4								30
	12								52.8
	13								NA
	15								31.58
	17								38.53
	22								88.85
	23								70.66
	25								80.36
	31								NA
		none	40,48,55,58	36,47,51,66	38,49,53,60	39,45,62,65	37,44,54,56	35,42,52,59	34,41,43,46,50,57,61,63,64
	average		0.106667	0.253333	0.373333	0.366667	0.88	3.10333	56.1114
	standard deviation		0.0665833	0.145717	0.0351188	0.326241	0.0781025	1.39271	24.0664
	Q1		0.07	0.195	0.355	0.225	0.855	2.3	35.055
	Q3		0.135	0.335	0.39	0.545	0.925	3.535	75.51
	IQR		0.065	0.14	0.035	0.32	0.07	1.235	40.455
	Q3 +1.5*!QR		0.2325	0.545	0.4425	1.025	1.03	5.3875	136.192
	Q1-1.5*IQR		-0.0275	-0.015	0.3025	-0.255	0.75	0.4475	-25.6275
	average without outliers		0.106667	0.253333	0.373333	0.366667	0.88	3.10333	56.1114		none are removed as outliers because the error is so large
				mg	dry wieght in mg
	Plant	Day 0	Day 2	Day 4	dry wieght in g	Day 9	Day 11	Day 16	Day 24
	40
	48		0.18
	55		0.05
	58
	36			0.21
	47			0.12
	51			0.34
	66
	38				0.34
	49
	53				0.21
	60				0.39
	39					0.48
	45
	62					0.08
	65					0.02
	37
	44						0.83
	54						0.6
	56						1.23
	35							7.76
	42
	52							2.18
	59							1.62
	34								na
	41								58.13
	43								59.16
	46								41.81
	50								94.07
	57								17.32
	61								5
	63								15.23
	64								13
	average		0.115	0.223333	0.313333	0.193333	0.886667	3.85333	37.965
	std. dev.		0.0919239	0.110604	0.0929157	0.250067	0.3188	3.39484	30.8717
	Q1		0.0825	0.165	0.275	0.05	0.715	1.9	14.6725
	Q3		0.1475	0.275	0.365	0.28	1.03	4.97	58.3875
	IQR		0.065	0.11	0.09	0.23	0.315	3.07	43.715
	Q3 +1.5*!QR		0.245	0.44	0.5	0.625	1.5025	9.575	123.96
	Q1-1.5*IQR		-0.015	0	0.14	-0.295	0.2425	-2.705	-50.9
	average without outliers		0.115	0.223333	0.313333	0.193333	0.886667	3.85333	37.965		none are removed as outliers because the error is so large

## Sheet: T-ShooLen
		Height
	Plant	Day 0	Day 2	Day 4	Day 7	Day 9	Day 11	Day 16	Day 24
Waterlogged	1	2.1	2.7	3.3	6.7	8.6	11	NA	NA
	2	1.7	2.5	2.8	6.5	NA	NA	NA	NA
	3	1.8	2.5	3.1	5.8	NA	NA	NA	NA
	4	2	2.6	3	6.2	7.7	11	20.4	46.8
	5	2.3	NA	NA	NA	6.7	NA	NA	NA
	6	2	3	3.6	8.1	NA	NA	NA	NA
	7	2.2	2.7	3.2	NA	NA	NA	NA	NA
	8	2.1	NA	NA	NA	NA	NA	NA	NA
	9	1.6	2.1	3	6.2	7.8	9.1	NA	NA
	10	2.1	2.9	3.4	NA	NA	NA	NA	NA
	11	2.3	2.9	3.5	NA	NA	NA	NA	NA
	12	1.9	2.7	3.4	7.6	9.5	14.2	27.9	49.4
	13	2.1	2.5	3.1	5.6	7.4	10.6	21.2	NA
	14	2.2	2.8	3.2	6.9	8.4	NA	NA	NA
	15	2.1	2.9	3.5	7	8.9	11.1	22.1	47.7
	16	2.2	2.6	3.3	NA	NA	NA	NA	NA
	17	2.3	2.5	3	7	8.3	11.2	21.2	45.7
	18	2	2.9	3.5	7	9.2	NA	NA	NA
	19	1.7	2.1	2.8	5.5	NA	NA	NA	NA
	20	2	2.6	3.2	6.7	10	14.5	NA	NA
	21	1.9	2.6	3.3	7.5	9.2	NA	NA	NA
	22	2.3	2.9	4	8.3	12.7	16.9	32.1	57.5
	23	2.5	3	3.8	8.4	11.4	15.3	30.8	58.7
	24	1.8	2.5	3.1	7	10.1	14.4	NA	NA
	25	2.3	2.7	3.1	6.9	10.1	14.1	28.7	50
	26	2.4	2.6	4.2	na	NA	NA	NA	NA
	27	2	NA	NA	na	na	NA	NA	NA			0	2	4	7	9	11	16	24
	28	1.8	NA	NA	na	na	NA	NA	NA		waterlogging	2.02424	2.60345	3.24828	6.80952	9.02353	12.6846	25.3667	50.6125
	29	2.1	2.5	3.5	na	NA	NA	NA	NA		control	1.92727	2.5	3.1	6.30455	7.88235	9.99231	22.9	47.6444
	30	1.8	2.4	3	6.3	NA	NA	NA	NA
	31	1.8	2.2	2.8	5.8	7.4	11.5	23.9	49.1
	32	2.2	3	3.4	na	NA	NA	NA	NA
	33	1.2	1.6	2.1	na	NA	NA	NA	NA
	WL all	2.02424	2.60345	3.24828	6.80952	9.02353	12.6846	25.3667	50.6125
	which plants were killed	none	5,8,27,28	10,16,26,29	7,11,32,33	2,6,19,30	3,14,18,21	1,9,20,24	4,12,13,15,17,22,23,25,31
	std dev	0.265789	0.31451	0.400554	0.837201	1.53604	2.31187	4.53597	4.84221
	Plant	Day 0	Day 2	Day 4	Day 7	Day 9	Day 11	Day 16	Day 24
	34	2.1	2.9	3.4	7.1	8.2	12.1	27.5	55
	35	2.4	2.9	3.7	8	10.2	14.5	NA	NA
Control	36	2.2	3	3.2	NA	NA	NA	NA	NA
	37	1.8	3	3.8	8	10.4	NA	NA	NA
	38	1.7	2.1	2.6	7	NA	NA	NA	NA
	39	2	2.5	3.6	7.1	NA	NA	NA	NA
	40	2.4	NA	NA	NA	NA	NA	NA	NA
	41	2.2	2.4	3.1	7.4	9.4	13.6	29.5	58.7
	42	0.8	1.2	1.7	3.4	4.4	5.4	NA	NA
	43	1.9	2.1	3.3	7.1	8.8	13.5	29.8	57.5
	44	2.5	3.1	3.8	7.7	9.9	NA	NA	NA
	45	2.2	2.5	3.4	6.9	NA	NA	NA	NA
	46	1.7	2.4	3.1	6.2	7.5	10.3	23.9	50.8
	47	1.6	2.5	3	NA	NA	NA	NA	NA
	48	2	NA	NA	NA	NA	NA	NA	NA
	49	2.1	3.1	3.5	NA	NA	NA	NA	NA
	50	2.2	2.7	3.3	6.4	8.4	12.4	27.6	56.2
	51	2.3	2.9	3.2	NA	NA	NA	NA	NA
	52	2	2.9	3.2	6.3	8.3	9	NA	NA
	53	1.4	1.9	2.2	NA	NA	NA	NA	NA
	54	2.1	2.5	3.4	6.5	8.9	NA	NA	NA
	55	1.5	NA	NA	NA	NA	NA	NA	NA
	56	1.8	2.6	3.1	5	7.1	NA	NA	NA
	57	2.3	2.7	3	6.3	7.7	10	19.5	44.1
	58	1.8	NA	NA	NA	NA	NA	NA	NA
	59	1.6	2	2.6	4.6	6.3	6.7	NA	NA
	60	2.2	2.5	3.2	NA	NA	NA	NA	NA
	61	1	1.1	1.6	2.2	3.1	4	9.5	23.4
	62	1.9	2.4	2.7	6	NA	NA	NA	NA
	63	2.1	3.4	3.9	7.2	8.7	11.2	23	46
	64	1.6	2.3	3	5	6.7	7.2	15.8	37.1
	65	2.4	2.9	3.4	7.3	NA	NA	NA	NA
	66	1.8	2	2.9	NA	NA	NA	NA	NA
	control all	1.92727	2.5	3.1	6.30455	7.88235	9.99231	22.9	47.6444
		none	40,48,55,58	36,47,51,66	38,49,53,60	39,45,62,65	37,44,54,56	35,42,52,59	34,41,43,46,50,57,61,63,64
	STDEV.S	0.38993	0.528475	0.554849	1.46661	1.9504	3.34227	6.8644	11.5697
		Bold are root cross sections

## Sheet: T-RLen
	waterlogging	66 plants
	Plant	Day 0	Day 2	Day 4	Day 7	Day 9	Day 11	Day 16	24
	which plants were killed	none	5,8,27,28	10,16,26,29	7,11,32,33	2,6,19,30	3,14,18,21	1,9,20,24	4,12,13,15,17,22,23,25,31
	5		1.5
	8		1.7
	27		1.5
	28		1
	10			1.2
	16			1.1
	26			1.9
	29			1.5
	7				2
	11				1.8
	32				2.3
	33				2.1
	2					2.6
	6					2.4
	19					2.5
	30					2.5
	3						2.5
	14						3.8
	18						4.1
	21						4
	1							4.5
	9							4.5
	20							8
	24							7.4
	4								12.4
	12								9.3
	13								12.5
	15								11.7
	17								12.2
	22								15.2
	23								14.5
	25								12.5				2	4	7	9	11	16	24
	31								12.8			waterlogging	1.425	1.425	2.05	2.5	3.6	6.1	12.5667
		mean	1.425	1.425	2.05	2.5	3.6	6.1	12.5667			control	1.7125	2.7125	4.525	5.75	7.3	11.05	18.2833
		std dev s	0.298608	0.359398	0.208167	0.0816497	0.743864	1.86369	1.67033
		none	40,48,55,58	36,47,51,66	38,49,53,60	39,45,62,65	37,44,54,56	35,42,52,59	34,41,43,46,50,57,61,63,64
	Plant	Day 0	Day 2	Day 4	Day 7	Day 9	Day 11	Day 16	24
	40		1.2
	48		2.2
	55		1.1
	58		1.2
	36			1.5
	47			1.6
	51			1.8
	66			1.2
	38				1.8
	49				2.1
	53				1.1
	60				1.7
	39					1.5
	45					1.6
	62					2
	65					2
	37						2.2
	44						2.5
	54						2.2
	56						2.5
	35							12.4
	42							5.7
	52							5.7
	59							3.5
	34								16.4
	41								17.5
	43								16.7
	46								17.1
	50								19.7
	57								12.5
	61								8.1
	63								12.6
	64								10.3
		mean	1.425	1.525	1.675	1.775	2.35	6.825	14.5444
		std dev	0.518813	0.25	0.419325	0.262996	0.173205	3.85865	3.83149

## Sheet: T-Leaves
	Number of Leaves
	Plant	Day 0	Day 2	Day 4	Day 7	Day 9	Day 11	Day 16	Day 24
Waterlogged	1	1	1	2	2	3	3	NA	NA
	2	1	1	2	3	NA	NA	NA	NA
	3	1	1	2	2	3	NA	NA	NA			0	2	4	7	9	11	16	24
	4	1	1	2	2	3	3	4	3		waterlogging	1	1.10345	2	2.42857	3	3.46154	4.77778	3.875
	5	1	NA	NA	NA	NA	NA	NA	NA		control	1	1.41379	2	2.54545	2.94118	3.38462	4.77778	4
	6	1	1	2	2	NA	NA	NA	NA
	7	1	1	2		NA	NA	NA	NA
	8	1	NA	NA	NA	NA	NA	NA	NA
	9	1	1	2	2	3	3	NA	NA
	10	1	1	2	NA	NA	NA	NA	NA
	11	1	1	2	NA	NA	NA	NA	NA
	12	1	1	2	3	3	4	5	4
	13	1	1	2	2	3	3	4	?
	14	1	1	2	2	3	NA	NA	NA
	15	1	1	2	2	3	3	4	4
	16	1	1	2		NA	NA	NA	NA
	17	1	1	2	2	3	3	4	4
	18	1	1	2	3	3	NA	NA	NA
	19	1	1	2	2	NA	NA	NA	NA
	20	1	1	2	3	3	4	NA	NA
	21	1	1	2	2	3	NA	NA	NA
	22	1	2	2	3	3	4	6	4
	23	1	2	2	3	3	4	6	4
	24	1	1	2	3	3	4	NA	NA
	25	1	1	2	3	3	4	5	4
	26	1	2	2	NA	NA	NA	NA	NA
	27	1	NA	NA	NA	NA	NA	NA	NA
	28	1	NA	NA	NA	NA	NA	NA	NA
	29	1	1	2	NA	NA	NA	NA	NA
	30	1	1	2	3	NA	NA	NA	NA
	31	1	1	2	2	3	3	5	4
	32	1	1	2	NA	NA	NA	NA	NA
	33	1	1	2	NA	NA	NA	NA	NA
	WL average	1	1.10345	2	2.42857	3	3.46154	4.77778	3.875
	which plants were killed	none	5,8,27,28	10,16,26,29	7,11,32,33	2,6,19,30	3,14,18,21	1,9,20,24	4,12,13,15,17,22,23,25,31
				*
		Day 0	Day 2	Day 4	Day 7	Day 9	Day 11	Day 16	Day 24
	34	1	1	2	3	3	4	5	?
	35	1	2	2	3	3	4	NA
Control	36	1	2	2	NA	NA	NA	NA	NA
	37	1	1	2	3	3	NA	NA
	38	1	1	2	NA	NA	NA	NA	NA
	39	1	1	2	3	NA	NA	NA
	40	1	NA	NA	NA	NA	NA	NA	NA
	41	1	2	2	3	3	4	5	4
	42	1	1	2	2	3	3	NA
	43	1	1	2	3	3	4	6	4
	44	1	2	2	3	3	NA	NA
	45	1	2	2	3	NA	NA	NA	NA
	46	1	1	2	3	3	3	5	4
	47	1	1	2	NA	NA	NA	NA	NA
	48	1	NA	NA	NA	NA	NA	NA	NA
	49	1	2	2	3	NA	NA	NA	NA
	50	1	2	2	2	3	4	5	4
	51	1	1	2	NA	NA	NA	NA	NA
	52	1	1	2	2	3	3	NA
	53	1	1	2	NA	NA	NA	NA	NA
	54	1	1	2	2	3	NA	NA
	55	1	NA	NA	NA	NA	NA	NA	NA
	56	1	1	2	2	3	NA	NA
	57	1	2	2	2	3	3	4	4
	58	1	NA	NA	NA	NA	NA	NA	NA
	59	1	1	2	2	3	3	NA
	60	1	1	2	NA	NA	NA	NA	NA
	61	1	1	2	2	2	3	4	4
	62	1	2	2	3	NA	NA	NA	NA
	63	1	2	2	3	3	3	5	4
	64	1	1	2	2	3	3	4	4
	65	1	2	2	2	NA	NA	NA	NA
	66	1	2	2	NA	NA	NA	NA	NA
	control	1	1.41379	2	2.54545	2.94118	3.38462	4.77778	4
		none	40,48,55,58	36,47,51,66	38,49,53,60	39,45,62,65	37,44,54,56	35,42,52,59	34,41,43,46,50,57,61,63,64
