# Supplementary material for: Waterlogging affects plant morphology and the expression of key genes in tef (Eragrostis tef)
Source: Plant Direct. 2018 Apr 25;2(4):e00056. doi: 10.1002/pld3.56 (PMC6508588; doi:10.1002/pld3.56)
Supplement: Supplementary file 5 [file PLD3-2-e00056-s005.zip]

Archive with 1 entries (1 files):
- Supplementary_TableS4_excel.fasta
