# Supplementary material for: Waterlogging affects plant morphology and the expression of key genes in tef (Eragrostis tef)
Source: Plant Direct. 2018 Apr 25;2(4):e00056. doi: 10.1002/pld3.56 (PMC6508588; doi:10.1002/pld3.56)
Supplement: Supplementary file 6 [file PLD3-2-e00056-s006.xlsx]

## Sheet: waterlog.output.up.shortids.csv
	id	baseMean	baseMeanA	baseMeanB	foldChange	log2FoldChange	pval	padj
78	Et_C8513699-0.0	96.6617	19.7103	173.613	8.80822	3.13885	3.81222e-05	0.0310957
721	Et_s1487-0.5	96.3206	20.1816	172.46	8.54538	3.09514	4.66358e-05	0.0354665
1438	Et_s2486-1.2	55.4596	14.8584	96.0607	6.46506	2.69266	5.00398e-05	0.0372787
2348	Et_s409-2.7	90.2978	18.5747	162.021	8.72267	3.12477	3.72673e-06	0.00618366
3054	Et_s5792-0.0	81.3019	16.9703	145.633	8.58165	3.10125	2.55864e-05	0.0231367
3204	Et_s6198-0.9	52.1364	7.76481	96.5079	12.4289	3.63562	1.43027e-05	0.0149173
4708	Et_s10318-0.21	87.1788	15.0329	159.325	10.5984	3.40577	7.51351e-07	0.00182849
5115	Et_s1056-0.47	196.453	29.2642	363.642	12.4262	3.63531	3.01107e-07	0.000915967
6552	Et_s11804-0.16	142.051	38.2866	245.816	6.42042	2.68267	9.75535e-06	0.0107912
7427	Et_s12869-0.19	2323.28	622.837	4023.72	6.4603	2.6916	4.27738e-06	0.00678876
7708	Et_s13065-0.28	1950.38	539.03	3361.73	6.23663	2.64077	6.69526e-05	0.044437
10032	Et_s1636-1.49	178.859	43.7825	313.936	7.17036	2.84205	5.90338e-05	0.0399472
10161	Et_s1663-0.25	383.415	121.202	645.628	5.32686	2.41328	5.17167e-05	0.0377573
11745	Et_s1919-1.19	104.618	22.4176	186.819	8.33358	3.05894	1.80089e-05	0.0177675
12243	Et_s20148-0.9	43.3783	4.68508	82.0715	17.5176	4.13073	1.22965e-05	0.0132022
13506	Et_s2217-0.39	121.099	14.5025	227.696	15.7004	3.97273	4.03099e-08	0.00021021
13614	Et_s2233-0.29	453.835	78.4722	829.197	10.5668	3.40146	2.73347e-08	0.000166304
14859	Et_s2486-1.7	195.515	31.0181	360.013	11.6065	3.53686	1.67139e-08	0.000122025
16690	Et_s2871-0.32	199.24	56.132	342.348	6.09899	2.60857	5.90935e-05	0.0399472
17470	Et_s304-1.36	516.449	134.118	898.78	6.7014	2.74446	9.28061e-06	0.0105869
20272	Et_s3682-2.26	280.47	63.9646	496.976	7.76955	2.95783	3.01094e-06	0.00549556
21705	Et_s4037-1.43	1522.08	438.692	2605.47	5.93919	2.57027	5.6022e-06	0.00768987
22942	Et_s4382-0.38	80.9825	13.3019	148.663	11.1761	3.48234	5.55907e-06	0.00768987
25805	Et_s517-0.16	175.917	45.5405	306.293	6.72572	2.74969	3.8333e-05	0.0310957
27960	Et_s5823-0.14	195.06	55.6769	334.444	6.00687	2.58661	1.68209e-05	0.0170564
30033	Et_s6551-0.36	900.59	272.563	1528.62	5.60831	2.48757	1.87504e-05	0.0180122
30098	Et_s66-0.13	1856.58	595.786	3117.38	5.23239	2.38747	2.66201e-05	0.0231367
30276	Et_s6672-0.28	865.84	140.254	1591.43	11.3468	3.50421	1.0526e-08	9.60599e-05
31371	Et_s7183-0.17	758.119	177.938	1338.3	7.52116	2.91096	4.36655e-07	0.00113855
32470	Et_s7686-1.48	115.347	23.8583	206.835	8.6693	3.11592	4.90981e-06	0.00746782
32640	Et_s7784-0.11	143.743	12.8058	274.68	21.4496	4.42288	2.88575e-06	0.00549556
32681	Et_s781-0.29	230.428	39.9455	420.911	10.5371	3.39741	5.68777e-06	0.00768987
32830	Et_s7847-0.25	2458.11	659.387	4256.84	6.45576	2.69059	1.93895e-06	0.0041635
32866	Et_s786-1.34	216.334	53.5645	379.103	7.0775	2.82324	4.13932e-05	0.0327852
34869	Et_s90-1.51	32.5902	2.13988	63.0405	29.4598	4.88068	8.34079e-06	0.00982169
36228	Et_s9915-0.7	210.311	60.9947	359.628	5.89605	2.55975	3.57636e-05	0.0303608
39945	Et_s594-1.9	60.6643	10.9426	110.386	10.0877	3.33453	2.35968e-05	0.0220866

## Sheet: waterlog.output.down.shortids.c
	id	baseMean	baseMeanA	baseMeanB	foldChange	log2FoldChange	pval	padj
305	Et_s11116-0.0	43.7113	85.9833	1.43934	0.0167397	-5.90058	1.35931e-09	1.65401e-05
3749	Et_s819-0.0	6546.33	11547.7	1545.01	0.133794	-2.90191	6.96215e-06	0.00876367
6834	Et_s1215-0.33	226.911	410.223	43.6002	0.106284	-3.234	7.29644e-06	0.0088783
15468	Et_s2617-0.51	160.42	269.578	51.2611	0.190153	-2.39477	7.55677e-05	0.0492594
15679	Et_s2666-0.25	594.468	1049.27	139.662	0.133103	-2.90939	8.72904e-07	0.00199153
19360	Et_s346-4.13	352.294	689.214	15.3744	0.0223071	-5.48635	2.1791e-13	3.9773e-09
19826	Et_s3572-0.37	381.013	705.126	56.8995	0.0806941	-3.63139	8.78111e-08	0.000400682
20162	Et_s3654-1.34	69.7115	129.995	9.42817	0.0725273	-3.78533	1.62633e-07	0.000659638
20369	Et_s3701-0.35	12.6205	25.241	0	0	#NAME?	3.51035e-06	0.00610199
22205	Et_s4179-0.34	1676.38	2924.07	428.68	0.146604	-2.77001	2.59922e-06	0.00527123
24676	Et_s482-0.32	151.036	278.271	23.8016	0.085534	-3.54736	5.40663e-05	0.0386987
25036	Et_s4931-1.10	43.4379	84.3987	2.47717	0.0293508	-5.09046	2.40373e-07	0.000877458
25037	Et_s4931-1.11	3158.57	5858.21	458.926	0.0783389	-3.67413	6.28552e-06	0.00819452
25925	Et_s521-0.23	127.336	234.842	19.8292	0.0844365	-3.56599	2.96136e-07	0.000915967
26444	Et_s5368-0.25	43.9307	80.9824	6.87913	0.084946	-3.55731	4.22119e-05	0.0327852
32670	Et_s780-1.30	24351.8	43321.8	5381.91	0.124231	-3.0089	2.61664e-05	0.0231367
32911	Et_s788-0.23	384.007	743.741	24.2731	0.0326364	-4.93737	1.10748e-14	4.04276e-10
37526	Et_s190-0.32	324.858	582.184	67.5314	0.115997	-3.10785	4.17032e-07	0.00113855
38456	Et_s3159-0.24	25.466	46.7129	4.21913	0.0903206	-3.4688	5.8737e-05	0.0399472
