# Supplementary material for: Waterlogging affects plant morphology and the expression of key genes in tef (Eragrostis tef)
Source: Plant Direct. 2018 Apr 25;2(4):e00056. doi: 10.1002/pld3.56 (PMC6508588; doi:10.1002/pld3.56)
Supplement: Supplementary file 7 [file PLD3-2-e00056-s007.xlsx]

## Sheet: Sheet1
Célia 1st experiment qPCR									Célia 2nd experiment qPCR				A=Alba
Plant	Cq mean								Plant	Cq mean			T=Tsedey
	ref. gene PP2A #493 #494	aquapor tip4-2 #485 #486	Et_s819-0.0							ref. gene PP2A #493 #494	Et_s20148-0.9 #491 #492	cinnamoyl-reductase 1-like	Q=Quncho
control			2^((w_g-w_r)-(c_g-c_r))	Log2	mean				control				2^((w_g-w_r)-(c_g-c_r))	log2	mean
A1	23.62	26.32	0.0399874	-4.64431	-4.84981				A1	23.31	23.93		49.18	5.62	3.94
A2	22.62	18.92	0.0296376	-5.07643					A2	22.14	25.15		8.81524	3.14
A3	22.07	18.51	0.0351899	-4.8287					A3	22.3	24.97		8.33973	3.06
average	22.77	21.25								22.5833	24.6833		15.3482	3.94
				Log2	mean
T1	23.19	25.07	0.0712977	-3.81	-2.87333				T1	23.36	24.72		4.31691	2.11	1.34667
T2	23.5	24.99	0.0927827	-3.43					T2	23.4	25.46		3.34035	1.74
T3	23.33	25.07	0.384219	-1.38					T3	23.98	24.4		1.14076	0.19
average	23.34	25.0433								23.58	24.86		2.54324	1.34667
waterlogging									waterlogging
A12	21.53	18							A12	21.36	27.6
A13	21.89	17.65							A13	21.76	27.91
A14	21.67	17.68							A14	21.72	27.45
average	21.6967	17.7767								21.6133	27.6533
T6	23	21.07							T6	22.9	26.37
T13	21.77	19.83							T13	21.75	25.55
T14	23.08	23.44							T14	26.5	27.11
average	22.6167	21.4467								23.7167	26.3433
Célia 4th experiment qPCR									Célia 3rd experiment qPCR
Plant	Cq mean								Plant	Cq mean
	ref. gene CYP #495 #496	aquaporin tip4-2 #485 #486	Et_819-0.0							ref. gene CYP #495 #496	Et_s20148-0.9 #491 #492
												cinnamoyl-reductase 1-like
control			2^((w_g-w_r)-(c_g-c_r))	log2	average				control			2^((w_g-w_r)-(c_g-c_r))	log2	average
A1	27.28	26.51	0.0224056	-5.48	-1.69667				A1	27.6	24.02	129.787	7.02	4.69333
A2	26.86	18.97	2.8481	1.51					A2	27.18	25.47	22.6274	4.5
A3	24.46	18.7	0.460094	-1.12					A3	25.06	25.23	5.89708	2.56
	26.2	21.3933	0.308498	-1.69667						26.6133	24.9067	25.8722	4.69333
T1	27.17	25.36	0.0743254	-3.75	-3.37				T1	27.64	24.8	5.16941	2.37	1.97333
T2	27.46	25.3	0.0785633	-3.67					T2	27.87	25.08	4.50023	2.17
T3	27.66	25.02	0.154963	-2.69					T3	28.39	24.71	2.60268	1.38
	27.43	25.2267	0.0967228	-3.37						27.9667	24.8633	3.92674	1.97333
waterlogging									waterlogging
A12	24.07	17.82							A12	24.2	27.64
A13	24.15	17.77							A13	25.01	27.8
A14	24.24	17.36							A14	24.32	27.05
	24.1533	17.65								24.51	27.4967
T6	26.78	21.22							T6	26.99	26.52
T13	25.68	19.85							T13	26.17	25.55
T14	28.38	23.05							T14	29.09	26.79
	26.9467	21.3733								27.4167	26.2867
Mirjam 1st experiment qPCR									Mirjam 2nd experiment qPCR
Plant	Cq mean								Plant	Cq mean
	ref. gene PP2A #493 #494	Et_s346-4.13 #487 #488								ref. gene PP2A #493 #494	Et_s6672-0.28 #489 #490
			bifunctional nuclease 2-like									granule bound starch synthase ii
control									control
A6	21.79	24.29	0.246558	-2.02	-1.8				A6	21.84	19.78	1.23114	0.3	0.593333
A8	22.09	24.18	0.275476	-1.86					A8	22.23	20.17	1.6245	0.7
A10	22.12	23.65	0.348686	-1.52					A10	22.29	20.6	1.71713	0.78
	22	24.04	0.287175	-1.8						22.12	20.1833	1.50873	0.593333
Q6	22.07	21.3	0.366021	-1.45	-1.17				Q6	22.2	21.67	2.23457	1.16	1.08667
Q8	21.99	21.16	0.389582	-1.36					Q8	22.04	21.82	1.75321	0.81
Q10	21.9	20.86	0.615572	-0.7					Q10	21.9	21.89	2.44528	1.29
	21.9867	21.1067	0.444421	-1.17						22.0467	21.7933	2.12383	1.08667
waterlogging									waterlogging
A18	22.19	22.67							A18	22.4	20.64
A20	21.98	22.21							A20	22.11	20.75
A22	21.83	21.84							A22	21.88	20.97
	22	22.24								22.13	20.7867
Q19	21.97	19.75							Q19	22.09	22.72
Q20	21.91	19.72							Q20	21.96	22.55
Q21	21.67	19.93							Q21	21.55	22.83
	21.85	19.8								21.8667	22.7
Mirjam 3rd experiment qPCR									Mirjam 4th experiment qPCR
Plant	Cq mean								Plant	Cq mean
	ref. gene CYP #495 #496	Et_s346-4.13 #487 #488	bifunctional nuclease 2-like isoform							ref. gene CYP #495 #496	Et_s6672-0.28 #489 #490	granule bound starch synthase ii
control			2^((w_g-w_r)-(c_g-c_r))	log2	average				control			2^((w_g-w_r)-(c_g-c_r))	log2	average
A6	24.26	24.27	0.20166	-2.31	-2.12667				A6	24.26	19.76	1.18099	0.24	0.0766667
A8	24.36	24.08	0.19751	-2.34					A8	24.34	20.41	0.913831	-0.13
A10	24.82	23.62	0.301452	-1.73					A10	24.76	20.83	1.08673	0.12
	24.48	23.99	0.228986	-2.12667						24.4533	20.3333	1.05458	0.0766667
Q6	24.61	21.33	0.217638	-2.2	-1.44				Q6	24.71	21.66	1.61328	0.69	0.806667
Q8	24.86	21.15	0.389582	-1.36					Q8	24.79	21.9	1.72907	0.79
Q10	24.75	20.75	0.590496	-0.76					Q10	25.08	22.41	1.91853	0.94
	24.74	21.0767	0.368567	-1.44						24.86	21.99	1.74917	0.806667
waterlogging									waterlogging
A18	24.99	22.69							A18	24.91	20.65
A20	24.8	22.18							A20	24.87	20.81
A22	24.79	21.86							A22	24.94	21.13
	24.86	22.2433								24.9067	20.8633
Q19	25.25	19.77							Q19	25.19	22.83
Q20	24.81	19.74							Q20	24.75	22.65
Q21	24.69	19.93							Q21	24.86	23.13
	24.9167	19.8133								24.9333	22.87

## Sheet: Sheet2
Aquaporin
ALBA	aquaporin-cyp	-1.69667
	aquaporin-pp2a	-4.84981
TSEDEY	aquaporin-cyp	-3.37
	aquaporin-pp2a	-2.87333
	aquaporin-RNAseq	-2.9
cinnamoyl-reductase 1-like
ALBA	Cinnamoyl-cyp	4.69333
	Cinnamoyl-pp2a	3.94
Tsedey	Cinnamoyl-cyp	1.97333
	Cinnamoyl-pp2a	1.34667
	Cinnamoyl-RNASeq	4.13
bifunctiona nuclease 2-like
ALBA	cyp	-2.12667
	pp2a	-1.8
Quncho	cyp	-1.44
	pp2a	-1.17
Tseday	RNASeq	-5.49
granule bound starch synthase ii
ALBA	cyp	0.0766667
	pp2a	0.593333
Quncho	cyp	0.806667
	pp2a	1.08667
Tseday	RNASeq	3.5
